# Supplementary material for: An Updated Phylogeny of the Human Y-Chromosome Lineage O2a-M95 with Novel SNPs
Source: PLoS One. 2014 Jun 27;9(6):e101020. doi: 10.1371/journal.pone.0101020 (PMC4074153; doi:10.1371/journal.pone.0101020)
Supplement: Table S1 — Genotyping results of the M95der samples. (XLSX) [file pone.0101020.s001.xlsx]

## Sheet: All
Table S1. Genotyping result of M95 samples in present study.
Samples	Location	Populations	M95	PK4	M88	HG	F2176	F987	F1252	F789	F4181	F2346	F761	F2758	F2411	F1399
			C→T	A→T	A→G		G→A	A→T	C→T	T→A	A→G	C→T	A→G	C→T	C→G	C→A
BL079	Yunnan	Bulang	T	T	A	O2a1*	A	T	C	T	A	C	A	C	C	C
PL137	Thailand	Blang	T	T	A	O2a1*	A	T	C	T	A	C	A	C	C	C
JPZ0852	Cambodia	Mel	T	T	A	O2a1*	A	T	C	T	A	C	A	C	C	C
JPZ0862	Cambodia	Mel	T	T	A	O2a1*	A	T	C	T	A	C	A	C	C	C
JPZ0231	Cambodia	Brao	T	T	A	O2a1a	A	T	C	A	G	C	A	C	C	C
JPZ0232	Cambodia	Brao	T	T	A	O2a1a	A	T	C	A	G	C	A	C	C	C
JPZ0234	Cambodia	Brao	T	T	A	O2a1a	A	T	C	A	G	C	A	C	C	C
JPZ0240	Cambodia	Brao	T	T	A	O2a1a	A	T	C	A	G	C	A	C	C	C
JPZ0246	Cambodia	Brao	T	T	A	O2a1a	A	T	C	A	G	C	A	C	C	C
JPZ0247	Cambodia	Brao	T	T	A	O2a1a	A	T	C	A	G	C	A	C	C	C
JPZ0258	Cambodia	Brao	T	T	A	O2a1a	A	T	C	A	G	C	A	C	C	C
JPZ0270	Cambodia	Brao	T	T	A	O2a1a	A	T	C	A	G	C	A	C	C	C
JPZ0271	Cambodia	Brao	T	T	A	O2a1a	A	T	C	A	G	C	A	C	C	C
JPZ0286	Cambodia	Brao	T	T	A	O2a1a	A	T	C	A	G	C	A	C	C	C
JPZ0289	Cambodia	Brao	T	T	A	O2a1a	A	T	C	A	G	C	A	C	C	C
JPZ0557	Cambodia	Brao	T	T	A	O2a1a	A	T	C	A	G	C	A	C	C	C
JPZ0568	Cambodia	Brao	T	T	A	O2a1a	A	T	C	A	G	C	A	C	C	C
JPZ0574	Cambodia	Brao	T	T	A	O2a1a	A	T	C	A	G	C	A	C	C	C
JPZ0581	Cambodia	Brao	T	T	A	O2a1a	A	T	C	A	G	C	A	C	C	C
JPZ0582	Cambodia	Brao	T	T	A	O2a1a	A	T	C	A	G	C	A	C	C	C
JPZ0611	Cambodia	Brao	T	T	A	O2a1a	A	T	C	A	G	C	A	C	C	C
JPZ0618	Cambodia	Brao	T	T	A	O2a1a	A	T	C	A	G	C	A	C	C	C
JPZ0620	Cambodia	Brao	T	T	A	O2a1a	A	T	C	A	G	C	A	C	C	C
JPZ0622	Cambodia	Brao	T	T	A	O2a1a	A	T	C	A	G	C	A	C	C	C
JPZ0624	Cambodia	Brao	T	T	A	O2a1a	A	T	C	A	G	C	A	C	C	C
JPZ0627	Cambodia	Brao	T	T	A	O2a1a	A	T	C	A	G	C	A	C	C	C
JPZ0630	Cambodia	Brao	T	T	A	O2a1a	A	T	C	A	G	C	A	C	C	C
JPZ0003	Cambodia	Jarai	T	T	A	O2a1a	A	T	C	A	G	C	A	C	C	C
JPZ0004	Cambodia	Jarai	T	T	A	O2a1a	A	T	C	A	G	C	A	C	C	C
JPZ0011	Cambodia	Jarai	T	T	A	O2a1a	A	T	C	A	G	C	A	C	C	C
JPZ0012	Cambodia	Jarai	T	T	A	O2a1a	A	T	C	A	G	C	A	C	C	C
JPZ0019	Cambodia	Jarai	T	T	A	O2a1a	A	T	C	A	G	C	A	C	C	C
JPZ0022	Cambodia	Jarai	T	T	A	O2a1a	A	T	C	A	G	C	A	C	C	C
JPZ0028	Cambodia	Jarai	T	T	A	O2a1a	A	T	C	A	G	C	A	C	C	C
JPZ0029	Cambodia	Jarai	T	T	A	O2a1a	A	T	C	A	G	C	A	C	C	C
JPZ0031	Cambodia	Jarai	T	T	A	O2a1a	A	T	C	A	G	C	A	C	C	C
JPZ0032	Cambodia	Jarai	T	T	A	O2a1a	A	T	C	A	G	C	A	C	C	C
JPZ0033	Cambodia	Jarai	T	T	A	O2a1a	A	T	C	A	G	C	A	C	C	C
JPZ0035	Cambodia	Jarai	T	T	A	O2a1a	A	T	C	A	G	C	A	C	C	C
JPZ0039	Cambodia	Jarai	T	T	A	O2a1a	A	T	C	A	G	C	A	C	C	C
JPZ0046	Cambodia	Jarai	T	T	A	O2a1a	A	T	C	A	G	C	A	C	C	C
JPZ0093	Cambodia	Jarai	T	T	A	O2a1a	A	T	C	A	G	C	A	C	C	C
JPZ0094	Cambodia	Jarai	T	T	A	O2a1a	A	T	C	A	G	C	A	C	C	C
JPZ0096	Cambodia	Jarai	T	T	A	O2a1a	A	T	C	A	G	C	A	C	C	C
JPZ0097	Cambodia	Jarai	T	T	A	O2a1a	A	T	C	A	G	C	A	C	C	C
JPZ0098	Cambodia	Jarai	T	T	A	O2a1a	A	T	C	A	G	C	A	C	C	C
JPZ0114	Cambodia	Jarai	T	T	A	O2a1a	A	T	C	A	G	C	A	C	C	C
JPZ0119	Cambodia	Jarai	T	T	A	O2a1a	A	T	C	A	G	C	A	C	C	C
JPZ0123	Cambodia	Jarai	T	T	A	O2a1a	A	T	C	A	G	C	A	C	C	C
JPZ0126	Cambodia	Jarai	T	T	A	O2a1a	A	T	C	A	G	C	A	C	C	C
JPZ0129	Cambodia	Jarai	T	T	A	O2a1a	A	T	C	A	G	C	A	C	C	C
JPZ0135	Cambodia	Jarai	T	T	A	O2a1a	A	T	C	A	G	C	A	C	C	C
JPZ0138	Cambodia	Jarai	T	T	A	O2a1a	A	T	C	A	G	C	A	C	C	C
JPZ0140	Cambodia	Jarai	T	T	A	O2a1a	A	T	C	A	G	C	A	C	C	C
JPZ0141	Cambodia	Jarai	T	T	A	O2a1a	A	T	C	A	G	C	A	C	C	C
JPZ0145	Cambodia	Jarai	T	T	A	O2a1a	A	T	C	A	G	C	A	C	C	C
JPZ0440	Cambodia	Jarai	T	T	A	O2a1a	A	T	C	A	G	C	A	C	C	C
JPZ0631	Cambodia	Jarai	T	T	A	O2a1a	A	T	C	A	G	C	A	C	C	C
JPZ0443	Cambodia	Kachac	T	T	A	O2a1a	A	T	C	A	G	C	A	C	C	C
JPZ0445	Cambodia	Kachac	T	T	A	O2a1a	A	T	C	A	G	C	A	C	C	C
JPZ0446	Cambodia	Kachac	T	T	A	O2a1a	A	T	C	A	G	C	A	C	C	C
JPZ0447	Cambodia	Kachac	T	T	A	O2a1a	A	T	C	A	G	C	A	C	C	C
JPZ0448	Cambodia	Kachac	T	T	A	O2a1a	A	T	C	A	G	C	A	C	C	C
JPZ0450	Cambodia	Kachac	T	T	A	O2a1a	A	T	C	A	G	C	A	C	C	C
JPZ0453	Cambodia	Kachac	T	T	A	O2a1a	A	T	C	A	G	C	A	C	C	C
JPZ0454	Cambodia	Kachac	T	T	A	O2a1a	A	T	C	A	G	C	A	C	C	C
JPZ0455	Cambodia	Kachac	T	T	A	O2a1a	A	T	C	A	G	C	A	C	C	C
JPZ0465	Cambodia	Kachac	T	T	A	O2a1a	A	T	C	A	G	C	A	C	C	C
JPZ0468	Cambodia	Kachac	T	T	A	O2a1a	A	T	C	A	G	C	A	C	C	C
JPZ0471	Cambodia	Kachac	T	T	A	O2a1a	A	T	C	A	G	C	A	C	C	C
JPZ0057	Cambodia	KHmer	T	T	A	O2a1a	A	T	C	A	G	C	A	C	C	C
JPZ0694	Cambodia	KHmer	T	T	A	O2a1a	A	T	C	A	G	C	A	C	C	C
JPZ0747	Cambodia	KHmer	T	T	A	O2a1a	A	T	C	A	G	C	A	C	C	C
JPZ0765	Cambodia	KHmer	T	T	A	O2a1a	A	T	C	A	G	C	A	C	C	C
JPZ0769	Cambodia	KHmer	T	T	A	O2a1a	A	T	C	A	G	C	A	C	C	C
JPZ0952	Cambodia	KHmer	T	T	A	O2a1a	A	T	C	A	G	C	A	C	C	C
JPZ0953	Cambodia	KHmer	T	T	A	O2a1a	A	T	C	A	G	C	A	C	C	C
JPZ0956	Cambodia	KHmer	T	T	A	O2a1a	A	T	C	A	G	C	A	C	C	C
JPZ0997	Cambodia	KHmer	T	T	A	O2a1a	A	T	C	A	G	C	A	C	C	C
JPZ1015	Cambodia	KHmer	T	T	A	O2a1a	A	T	C	A	G	C	A	C	C	C
JPZ1029	Cambodia	KHmer	T	T	A	O2a1a	A	T	C	A	G	C	A	C	C	C
JPZ1030	Cambodia	KHmer	T	T	A	O2a1a	A	T	C	A	G	C	A	C	C	C
JPZ1042	Cambodia	KHmer	T	T	A	O2a1a	A	T	C	A	G	C	A	C	C	C
JPZ1047	Cambodia	KHmer	T	T	A	O2a1a	A	T	C	A	G	C	A	C	C	C
JPZ1052	Cambodia	KHmer	T	T	A	O2a1a	A	T	C	A	G	C	A	C	C	C
JPZ1054	Cambodia	KHmer	T	T	A	O2a1a	A	T	C	A	G	C	A	C	C	C
JPZ1024	Cambodia	Kraol	T	T	A	O2a1a	A	T	C	A	G	C	A	C	C	C
JPZ0480	Cambodia	Kravet	T	T	A	O2a1a	A	T	C	A	G	C	A	C	C	C
JPZ0483	Cambodia	Kravet	T	T	A	O2a1a	A	T	C	A	G	C	A	C	C	C
JPZ0497	Cambodia	Kravet	T	T	A	O2a1a	A	T	C	A	G	C	A	C	C	C
JPZ0498	Cambodia	Kravet	T	T	A	O2a1a	A	T	C	A	G	C	A	C	C	C
JPZ0517	Cambodia	Kravet	T	T	A	O2a1a	A	T	C	A	G	C	A	C	C	C
JPZ0518	Cambodia	Kravet	T	T	A	O2a1a	A	T	C	A	G	C	A	C	C	C
JPZ0519	Cambodia	Kravet	T	T	A	O2a1a	A	T	C	A	G	C	A	C	C	C
JPZ0522	Cambodia	Kravet	T	T	A	O2a1a	A	T	C	A	G	C	A	C	C	C
JPZ0533	Cambodia	Kravet	T	T	A	O2a1a	A	T	C	A	G	C	A	C	C	C
JPZ0534	Cambodia	Kravet	T	T	A	O2a1a	A	T	C	A	G	C	A	C	C	C
JPZ0543	Cambodia	Kravet	T	T	A	O2a1a	A	T	C	A	G	C	A	C	C	C
JPZ0549	Cambodia	Kravet	T	T	A	O2a1a	A	T	C	A	G	C	A	C	C	C
JPZ0244	Cambodia	Kreung	T	T	A	O2a1a	A	T	C	A	G	C	A	C	C	C
JPZ0291	Cambodia	Kreung	T	T	A	O2a1a	A	T	C	A	G	C	A	C	C	C
JPZ0293	Cambodia	Kreung	T	T	A	O2a1a	A	T	C	A	G	C	A	C	C	C
JPZ0294	Cambodia	Kreung	T	T	A	O2a1a	A	T	C	A	G	C	A	C	C	C
JPZ0295	Cambodia	Kreung	T	T	A	O2a1a	A	T	C	A	G	C	A	C	C	C
JPZ0296	Cambodia	Kreung	T	T	A	O2a1a	A	T	C	A	G	C	A	C	C	C
JPZ0298	Cambodia	Kreung	T	T	A	O2a1a	A	T	C	A	G	C	A	C	C	C
JPZ0302	Cambodia	Kreung	T	T	A	O2a1a	A	T	C	A	G	C	A	C	C	C
JPZ0303	Cambodia	Kreung	T	T	A	O2a1a	A	T	C	A	G	C	A	C	C	C
JPZ0304	Cambodia	Kreung	T	T	A	O2a1a	A	T	C	A	G	C	A	C	C	C
JPZ0306	Cambodia	Kreung	T	T	A	O2a1a	A	T	C	A	G	C	A	C	C	C
JPZ0361	Cambodia	Kreung	T	T	A	O2a1a	A	T	C	A	G	C	A	C	C	C
JPZ0366	Cambodia	Kreung	T	T	A	O2a1a	A	T	C	A	G	C	A	C	C	C
JPZ0367	Cambodia	Kreung	T	T	A	O2a1a	A	T	C	A	G	C	A	C	C	C
JPZ0556	Cambodia	Kuy	T	T	A	O2a1a	A	T	C	A	G	C	A	C	C	C
JPZ0635	Cambodia	Kuy	T	T	A	O2a1a	A	T	C	A	G	C	A	C	C	C
JPZ0637	Cambodia	Kuy	T	T	A	O2a1a	A	T	C	A	G	C	A	C	C	C
JPZ0641	Cambodia	Kuy	T	T	A	O2a1a	A	T	C	A	G	C	A	C	C	C
JPZ0654	Cambodia	Kuy	T	T	A	O2a1a	A	T	C	A	G	C	A	C	C	C
JPZ0671	Cambodia	Kuy	T	T	A	O2a1a	A	T	C	A	G	C	A	C	C	C
JPZ0672	Cambodia	Kuy	T	T	A	O2a1a	A	T	C	A	G	C	A	C	C	C
JPZ0681	Cambodia	Kuy	T	T	A	O2a1a	A	T	C	A	G	C	A	C	C	C
JPZ0692	Cambodia	Kuy	T	T	A	O2a1a	A	T	C	A	G	C	A	C	C	C
JPZ0693	Cambodia	Kuy	T	T	A	O2a1a	A	T	C	A	G	C	A	C	C	C
JPZ0695	Cambodia	Kuy	T	T	A	O2a1a	A	T	C	A	G	C	A	C	C	C
JPZ0696	Cambodia	Kuy	T	T	A	O2a1a	A	T	C	A	G	C	A	C	C	C
JPZ0702	Cambodia	Kuy	T	T	A	O2a1a	A	T	C	A	G	C	A	C	C	C
JPZ0722	Cambodia	Kuy	T	T	A	O2a1a	A	T	C	A	G	C	A	C	C	C
JPZ0724	Cambodia	Kuy	T	T	A	O2a1a	A	T	C	A	G	C	A	C	C	C
JPZ0729	Cambodia	Kuy	T	T	A	O2a1a	A	T	C	A	G	C	A	C	C	C
JPZ0748	Cambodia	Kuy	T	T	A	O2a1a	A	T	C	A	G	C	A	C	C	C
JPZ0759	Cambodia	Kuy	T	T	A	O2a1a	A	T	C	A	G	C	A	C	C	C
JPZ0768	Cambodia	Kuy	T	T	A	O2a1a	A	T	C	A	G	C	A	C	C	C
JPZ0770	Cambodia	Kuy	T	T	A	O2a1a	A	T	C	A	G	C	A	C	C	C
JPZ0772	Cambodia	Kuy	T	T	A	O2a1a	A	T	C	A	G	C	A	C	C	C
JPZ0773	Cambodia	Kuy	T	T	A	O2a1a	A	T	C	A	G	C	A	C	C	C
JPZ0775	Cambodia	Kuy	T	T	A	O2a1a	A	T	C	A	G	C	A	C	C	C
JPZ0175	Cambodia	Lao	T	T	A	O2a1a	A	T	C	A	G	C	A	C	C	C
JPZ0194	Cambodia	Lao	T	T	A	O2a1a	A	T	C	A	G	C	A	C	C	C
JPZ0200	Cambodia	Lao	T	T	A	O2a1a	A	T	C	A	G	C	A	C	C	C
JPZ0213	Cambodia	Lao	T	T	A	O2a1a	A	T	C	A	G	C	A	C	C	C
JPZ0215	Cambodia	Lao	T	T	A	O2a1a	A	T	C	A	G	C	A	C	C	C
JPZ0219	Cambodia	Lao	T	T	A	O2a1a	A	T	C	A	G	C	A	C	C	C
JPZ0230	Cambodia	Lao	T	T	A	O2a1a	A	T	C	A	G	C	A	C	C	C
JPZ0242	Cambodia	Lao	T	T	A	O2a1a	A	T	C	A	G	C	A	C	C	C
JPZ0248	Cambodia	Lao	T	T	A	O2a1a	A	T	C	A	G	C	A	C	C	C
JPZ0265	Cambodia	Lao	T	T	A	O2a1a	A	T	C	A	G	C	A	C	C	C
JPZ0279	Cambodia	Lao	T	T	A	O2a1a	A	T	C	A	G	C	A	C	C	C
JPZ0600	Cambodia	Lao	T	T	A	O2a1a	A	T	C	A	G	C	A	C	C	C
JPZ0305	Cambodia	Lun	T	T	A	O2a1a	A	T	C	A	G	C	A	C	C	C
JPZ0310	Cambodia	Lun	T	T	A	O2a1a	A	T	C	A	G	C	A	C	C	C
JPZ0312	Cambodia	Lun	T	T	A	O2a1a	A	T	C	A	G	C	A	C	C	C
JPZ0323	Cambodia	Lun	T	T	A	O2a1a	A	T	C	A	G	C	A	C	C	C
JPZ0324	Cambodia	Lun	T	T	A	O2a1a	A	T	C	A	G	C	A	C	C	C
JPZ0325	Cambodia	Lun	T	T	A	O2a1a	A	T	C	A	G	C	A	C	C	C
JPZ0327	Cambodia	Lun	T	T	A	O2a1a	A	T	C	A	G	C	A	C	C	C
JPZ0332	Cambodia	Lun	T	T	A	O2a1a	A	T	C	A	G	C	A	C	C	C
JPZ0337	Cambodia	Lun	T	T	A	O2a1a	A	T	C	A	G	C	A	C	C	C
JPZ0339	Cambodia	Lun	T	T	A	O2a1a	A	T	C	A	G	C	A	C	C	C
JPZ0343	Cambodia	Lun	T	T	A	O2a1a	A	T	C	A	G	C	A	C	C	C
JPZ0816	Cambodia	Mel	T	T	A	O2a1a	A	T	C	A	G	C	A	C	C	C
JPZ0817	Cambodia	Mel	T	T	A	O2a1a	A	T	C	A	G	C	A	C	C	C
JPZ0819	Cambodia	Mel	T	T	A	O2a1a	A	T	C	A	G	C	A	C	C	C
JPZ0824	Cambodia	Mel	T	T	A	O2a1a	A	T	C	A	G	C	A	C	C	C
JPZ0832	Cambodia	Mel	T	T	A	O2a1a	A	T	C	A	G	C	A	C	C	C
JPZ0836	Cambodia	Mel	T	T	A	O2a1a	A	T	C	A	G	C	A	C	C	C
JPZ0841	Cambodia	Mel	T	T	A	O2a1a	A	T	C	A	G	C	A	C	C	C
JPZ0843	Cambodia	Mel	T	T	A	O2a1a	A	T	C	A	G	C	A	C	C	C
JPZ0845	Cambodia	Mel	T	T	A	O2a1a	A	T	C	A	G	C	A	C	C	C
JPZ0847	Cambodia	Mel	T	T	A	O2a1a	A	T	C	A	G	C	A	C	C	C
JPZ0866	Cambodia	Mel	T	T	A	O2a1a	A	T	C	A	G	C	A	C	C	C
JPZ0868	Cambodia	Mel	T	T	A	O2a1a	A	T	C	A	G	C	A	C	C	C
JPZ0880	Cambodia	Mel	T	T	A	O2a1a	A	T	C	A	G	C	A	C	C	C
JPZ0601	Cambodia	PHnong	T	T	A	O2a1a	A	T	C	A	G	C	A	C	C	C
JPZ0892	Cambodia	PHnong	T	T	A	O2a1a	A	T	C	A	G	C	A	C	C	C
JPZ0894	Cambodia	PHnong	T	T	A	O2a1a	A	T	C	A	G	C	A	C	C	C
JPZ0895	Cambodia	PHnong	T	T	A	O2a1a	A	T	C	A	G	C	A	C	C	C
JPZ0896	Cambodia	PHnong	T	T	A	O2a1a	A	T	C	A	G	C	A	C	C	C
JPZ0898	Cambodia	PHnong	T	T	A	O2a1a	A	T	C	A	G	C	A	C	C	C
JPZ0914	Cambodia	PHnong	T	T	A	O2a1a	A	T	C	A	G	C	A	C	C	C
JPZ0972	Cambodia	PHnong	T	T	A	O2a1a	A	T	C	A	G	C	A	C	C	C
JPZ0973	Cambodia	PHnong	T	T	A	O2a1a	A	T	C	A	G	C	A	C	C	C
JPZ0974	Cambodia	PHnong	T	T	A	O2a1a	A	T	C	A	G	C	A	C	C	C
JPZ0993	Cambodia	PHnong	T	T	A	O2a1a	A	T	C	A	G	C	A	C	C	C
JPZ0999	Cambodia	PHnong	T	T	A	O2a1a	A	T	C	A	G	C	A	C	C	C
JPZ1003	Cambodia	PHnong	T	T	A	O2a1a	A	T	C	A	G	C	A	C	C	C
JPZ1013	Cambodia	PHnong	T	T	A	O2a1a	A	T	C	A	G	C	A	C	C	C
JPZ1021	Cambodia	PHnong	T	T	A	O2a1a	A	T	C	A	G	C	A	C	C	C
JPZ1034	Cambodia	PHnong	T	T	A	O2a1a	A	T	C	A	G	C	A	C	C	C
JPZ1040	Cambodia	PHnong	T	T	A	O2a1a	A	T	C	A	G	C	A	C	C	C
JPZ1053	Cambodia	PHnong	T	T	A	O2a1a	A	T	C	A	G	C	A	C	C	C
JPZ1055	Cambodia	PHnong	T	T	A	O2a1a	A	T	C	A	G	C	A	C	C	C
JPZ1057	Cambodia	PHnong	T	T	A	O2a1a	A	T	C	A	G	C	A	C	C	C
JPZ0934	Cambodia	Stieng	T	T	A	O2a1a	A	T	C	A	G	C	A	C	C	C
JPZ0957	Cambodia	Stieng	T	T	A	O2a1a	A	T	C	A	G	C	A	C	C	C
JPZ0958	Cambodia	Stieng	T	T	A	O2a1a	A	T	C	A	G	C	A	C	C	C
JPZ0959	Cambodia	Stieng	T	T	A	O2a1a	A	T	C	A	G	C	A	C	C	C
JPZ0962	Cambodia	Stieng	T	T	A	O2a1a	A	T	C	A	G	C	A	C	C	C
JPZ0963	Cambodia	Stieng	T	T	A	O2a1a	A	T	C	A	G	C	A	C	C	C
JPZ0966	Cambodia	Stieng	T	T	A	O2a1a	A	T	C	A	G	C	A	C	C	C
JPZ0971	Cambodia	Stieng	T	T	A	O2a1a	A	T	C	A	G	C	A	C	C	C
JPZ0047	Cambodia	Tompoun	T	T	A	O2a1a	A	T	C	A	G	C	A	C	C	C
JPZ0048	Cambodia	Tompoun	T	T	A	O2a1a	A	T	C	A	G	C	A	C	C	C
JPZ0052	Cambodia	Tompoun	T	T	A	O2a1a	A	T	C	A	G	C	A	C	C	C
JPZ0053	Cambodia	Tompoun	T	T	A	O2a1a	A	T	C	A	G	C	A	C	C	C
JPZ0056	Cambodia	Tompoun	T	T	A	O2a1a	A	T	C	A	G	C	A	C	C	C
JPZ0062	Cambodia	Tompoun	T	T	A	O2a1a	A	T	C	A	G	C	A	C	C	C
JPZ0066	Cambodia	Tompoun	T	T	A	O2a1a	A	T	C	A	G	C	A	C	C	C
JPZ0067	Cambodia	Tompoun	T	T	A	O2a1a	A	T	C	A	G	C	A	C	C	C
JPZ0068	Cambodia	Tompoun	T	T	A	O2a1a	A	T	C	A	G	C	A	C	C	C
JPZ0069	Cambodia	Tompoun	T	T	A	O2a1a	A	T	C	A	G	C	A	C	C	C
JPZ0082	Cambodia	Tompoun	T	T	A	O2a1a	A	T	C	A	G	C	A	C	C	C
JPZ0083	Cambodia	Tompoun	T	T	A	O2a1a	A	T	C	A	G	C	A	C	C	C
JPZ0086	Cambodia	Tompoun	T	T	A	O2a1a	A	T	C	A	G	C	A	C	C	C
JPZ0087	Cambodia	Tompoun	T	T	A	O2a1a	A	T	C	A	G	C	A	C	C	C
JPZ0089	Cambodia	Tompoun	T	T	A	O2a1a	A	T	C	A	G	C	A	C	C	C
JPZ0290	Cambodia	Tompoun	T	T	A	O2a1a	A	T	C	A	G	C	A	C	C	C
JPZ0374	Cambodia	Tompoun	T	T	A	O2a1a	A	T	C	A	G	C	A	C	C	C
JPZ0375	Cambodia	Tompoun	T	T	A	O2a1a	A	T	C	A	G	C	A	C	C	C
JPZ0388	Cambodia	Tompoun	T	T	A	O2a1a	A	T	C	A	G	C	A	C	C	C
JPZ0402	Cambodia	Tompoun	T	T	A	O2a1a	A	T	C	A	G	C	A	C	C	C
JPZ0404	Cambodia	Tompoun	T	T	A	O2a1a	A	T	C	A	G	C	A	C	C	C
JPZ0405	Cambodia	Tompoun	T	T	A	O2a1a	A	T	C	A	G	C	A	C	C	C
JPZ0407	Cambodia	Tompoun	T	T	A	O2a1a	A	T	C	A	G	C	A	C	C	C
JPZ0411	Cambodia	Tompoun	T	T	A	O2a1a	A	T	C	A	G	C	A	C	C	C
JPZ0422	Cambodia	Tompoun	T	T	A	O2a1a	A	T	C	A	G	C	A	C	C	C
JPZ0426	Cambodia	Tompoun	T	T	A	O2a1a	A	T	C	A	G	C	A	C	C	C
JPZ0427	Cambodia	Tompoun	T	T	A	O2a1a	A	T	C	A	G	C	A	C	C	C
JPZ0428	Cambodia	Tompoun	T	T	A	O2a1a	A	T	C	A	G	C	A	C	C	C
JPZ0429	Cambodia	Tompoun	T	T	A	O2a1a	A	T	C	A	G	C	A	C	C	C
JPZ0433	Cambodia	Tompoun	T	T	A	O2a1a	A	T	C	A	G	C	A	C	C	C
JPZ0435	Cambodia	Tompoun	T	T	A	O2a1a	A	T	C	A	G	C	A	C	C	C
JPZ0438	Cambodia	Tompoun	T	T	A	O2a1a	A	T	C	A	G	C	A	C	C	C
JPZ0439	Cambodia	Tompoun	T	T	A	O2a1a	A	T	C	A	G	C	A	C	C	C
JPZ0442	Cambodia	Tompoun	T	T	A	O2a1a	A	T	C	A	G	C	A	C	C	C
LW111	Thailand	Lawa	T	T	A	O2a1a	A	T	C	A	G	C	A	C	C	C
LW113	Thailand	Lawa	T	T	A	O2a1a	A	T	C	A	G	C	A	C	C	C
LW115	Thailand	Lawa	T	T	A	O2a1a	A	T	C	A	G	C	A	C	C	C
LW119	Thailand	Lawa	T	T	A	O2a1a	A	T	C	A	G	C	A	C	C	C
LW121	Thailand	Lawa	T	T	A	O2a1a	A	T	C	A	G	C	A	C	C	C
LW123	Thailand	Lawa	T	T	A	O2a1a	A	T	C	A	G	C	A	C	C	C
LW125	Thailand	Lawa	T	T	A	O2a1a	A	T	C	A	G	C	A	C	C	C
LW221	Thailand	Lawa	T	T	A	O2a1a	A	T	C	A	G	C	A	C	C	C
PA119	Thailand	Palaung	T	T	A	O2a1a	A	T	C	A	G	C	A	C	C	C
PA121	Thailand	Palaung	T	T	A	O2a1a	A	T	C	A	G	C	A	C	C	C
PA131	Thailand	Palaung	T	T	A	O2a1a	A	T	C	A	G	C	A	C	C	C
PL161	Thailand	Blang	T	T	A	O2a1a	A	T	C	A	G	C	A	C	C	C
PL205	Thailand	Blang	T	T	A	O2a1a	A	T	C	A	G	C	A	C	C	C
PL241	Thailand	Blang	T	T	A	O2a1a	A	T	C	A	G	C	A	C	C	C
PL255	Thailand	Blang	T	T	A	O2a1a	A	T	C	A	G	C	A	C	C	C
TN103	Thailand	Htin	T	T	A	O2a1a	A	T	C	A	G	C	A	C	C	C
TN105	Thailand	Htin	T	T	A	O2a1a	A	T	C	A	G	C	A	C	C	C
TN113	Thailand	Htin	T	T	A	O2a1a	A	T	C	A	G	C	A	C	C	C
TN117	Thailand	Htin	T	T	A	O2a1a	A	T	C	A	G	C	A	C	C	C
TN119	Thailand	Htin	T	T	A	O2a1a	A	T	C	A	G	C	A	C	C	C
TN123	Thailand	Htin	T	T	A	O2a1a	A	T	C	A	G	C	A	C	C	C
TN125	Thailand	Htin	T	T	A	O2a1a	A	T	C	A	G	C	A	C	C	C
TN129	Thailand	Htin	T	T	A	O2a1a	A	T	C	A	G	C	A	C	C	C
TN149	Thailand	Htin	T	T	A	O2a1a	A	T	C	A	G	C	A	C	C	C
TN151	Thailand	Htin	T	T	A	O2a1a	A	T	C	A	G	C	A	C	C	C
TN207	Thailand	Htin	T	T	A	O2a1a	A	T	C	A	G	C	A	C	C	C
TN209	Thailand	Htin	T	T	A	O2a1a	A	T	C	A	G	C	A	C	C	C
TN215	Thailand	Htin	T	T	A	O2a1a	A	T	C	A	G	C	A	C	C	C
TN235	Thailand	Htin	T	T	A	O2a1a	A	T	C	A	G	C	A	C	C	C
TN237	Thailand	Htin	T	T	A	O2a1a	A	T	C	A	G	C	A	C	C	C
TN239	Thailand	Htin	T	T	A	O2a1a	A	T	C	A	G	C	A	C	C	C
TN253	Thailand	Htin	T	T	A	O2a1a	A	T	C	A	G	C	A	C	C	C
TN263	Thailand	Htin	T	T	A	O2a1a	A	T	C	A	G	C	A	C	C	C
TN265	Thailand	Htin	T	T	A	O2a1a	A	T	C	A	G	C	A	C	C	C
TN267	Thailand	Htin	T	T	A	O2a1a	A	T	C	A	G	C	A	C	C	C
BL039	Yunnan	Bulang	T	T	A	O2a1a	A	T	C	A	G	C	A	C	C	C
BL044	Yunnan	Bulang	T	T	A	O2a1a	A	T	C	A	G	C	A	C	C	C
BL056	Yunnan	Bulang	T	T	A	O2a1a	A	T	C	A	G	C	A	C	C	C
BL066	Yunnan	Bulang	T	T	A	O2a1a	A	T	C	A	G	C	A	C	C	C
BL070	Yunnan	Bulang	T	T	A	O2a1a	A	T	C	A	G	C	A	C	C	C
BL072	Yunnan	Bulang	T	T	A	O2a1a	A	T	C	A	G	C	A	C	C	C
BL077	Yunnan	Bulang	T	T	A	O2a1a	A	T	C	A	G	C	A	C	C	C
BL081	Yunnan	Bulang	T	T	A	O2a1a	A	T	C	A	G	C	A	C	C	C
BL084	Yunnan	Bulang	T	T	A	O2a1a	A	T	C	A	G	C	A	C	C	C
BL085	Yunnan	Bulang	T	T	A	O2a1a	A	T	C	A	G	C	A	C	C	C
BL093	Yunnan	Bulang	T	T	A	O2a1a	A	T	C	A	G	C	A	C	C	C
BL094	Yunnan	Bulang	T	T	A	O2a1a	A	T	C	A	G	C	A	C	C	C
BL100	Yunnan	Bulang	T	T	A	O2a1a	A	T	C	A	G	C	A	C	C	C
BL124	Yunnan	Bulang	T	T	A	O2a1a	A	T	C	A	G	C	A	C	C	C
BL131	Yunnan	Bulang	T	T	A	O2a1a	A	T	C	A	G	C	A	C	C	C
DA022	Yunnan	De'ang	T	T	A	O2a1a	A	T	C	A	G	C	A	C	C	C
DA023	Yunnan	De'ang	T	T	A	O2a1a	A	T	C	A	G	C	A	C	C	C
DA054	Yunnan	De'ang	T	T	A	O2a1a	A	T	C	A	G	C	A	C	C	C
DA064	Yunnan	De'ang	T	T	A	O2a1a	A	T	C	A	G	C	A	C	C	C
DA066	Yunnan	De'ang	T	T	A	O2a1a	A	T	C	A	G	C	A	C	C	C
DA068	Yunnan	De'ang	T	T	A	O2a1a	A	T	C	A	G	C	A	C	C	C
DA079	Yunnan	De'ang	T	T	A	O2a1a	A	T	C	A	G	C	A	C	C	C
DA090	Yunnan	De'ang	T	T	A	O2a1a	A	T	C	A	G	C	A	C	C	C
DA091	Yunnan	De'ang	T	T	A	O2a1a	A	T	C	A	G	C	A	C	C	C
WA015	Yunnan	Wa	T	T	A	O2a1a	A	T	C	A	G	C	A	C	C	C
WA034	Yunnan	Wa	T	T	A	O2a1a	A	T	C	A	G	C	A	C	C	C
WA058	Yunnan	Wa	T	T	A	O2a1a	A	T	C	A	G	C	A	C	C	C
WA095	Yunnan	Wa	T	T	A	O2a1a	A	T	C	A	G	C	A	C	C	C
WA101	Yunnan	Wa	T	T	A	O2a1a	A	T	C	A	G	C	A	C	C	C
JPZ0197	Cambodia	Lao	T	T	A	O2a1b*	A	T	T	T	A	C	A	C	C	C
JPZ0389	Cambodia	Tompoun	T	T	A	O2a1b*	A	T	T	T	A	C	A	C	C	C
LW209	Thailand	Lawa	T	T	A	O2a1b*	A	T	T	T	A	C	A	C	C	C
LW219	Thailand	Lawa	T	T	A	O2a1b*	A	T	T	T	A	C	A	C	C	C
LW237	Thailand	Lawa	T	T	A	O2a1b*	A	T	T	T	A	C	A	C	C	C
DA077	Yunnan	De'ang	T	T	A	O2a1b*	A	T	T	T	A	C	A	C	C	C
DA103	Yunnan	De'ang	T	T	A	O2a1b*	A	T	T	T	A	C	A	C	C	C
JPZ0563	Cambodia	Brao	T	T	G	O2a1b1*	A	T	T	T	A	C	A	C	C	C
JPZ0006	Cambodia	Jarai	T	T	G	O2a1b1*	A	T	T	T	A	C	A	C	C	C
JPZ0020	Cambodia	Jarai	T	T	G	O2a1b1*	A	T	T	T	A	C	A	C	C	C
JPZ0026	Cambodia	Jarai	T	T	G	O2a1b1*	A	T	T	T	A	C	A	C	C	C
JPZ0478	Cambodia	Kachac	T	T	G	O2a1b1*	A	T	T	T	A	C	A	C	C	C
JPZ0998	Cambodia	KHmer	T	T	G	O2a1b1*	A	T	T	T	A	C	A	C	C	C
JPZ0001	Cambodia	Lao	T	T	G	O2a1b1*	A	T	T	T	A	C	A	C	C	C
JPZ0333	Cambodia	Lun	T	T	G	O2a1b1*	A	T	T	T	A	C	A	C	C	C
TN111	Thailand	Htin	T	T	G	O2a1b1*	A	T	T	T	A	C	A	C	C	C
TN115	Thailand	Htin	T	T	G	O2a1b1*	A	T	T	T	A	C	A	C	C	C
TN127	Thailand	Htin	T	T	G	O2a1b1*	A	T	T	T	A	C	A	C	C	C
TN147	Thailand	Htin	T	T	G	O2a1b1*	A	T	T	T	A	C	A	C	C	C
TN201	Thailand	Htin	T	T	G	O2a1b1*	A	T	T	T	A	C	A	C	C	C
TN211	Thailand	Htin	T	T	G	O2a1b1*	A	T	T	T	A	C	A	C	C	C
TN217	Thailand	Htin	T	T	G	O2a1b1*	A	T	T	T	A	C	A	C	C	C
TN251	Thailand	Htin	T	T	G	O2a1b1*	A	T	T	T	A	C	A	C	C	C
TN261	Thailand	Htin	T	T	G	O2a1b1*	A	T	T	T	A	C	A	C	C	C
LW127	Thailand	Lawa	T	T	G	O2a1b1*	A	T	T	T	A	C	A	C	C	C
LW133	Thailand	Lawa	T	T	G	O2a1b1*	A	T	T	T	A	C	A	T	C	C
DA119	Yunnan	De'ang	T	T	G	O2a1b1*	A	T	T	T	A	C	A	C	C	C
JPZ1035	Cambodia	KHmer	T	T	G	O2a1b1a	A	T	T	T	A	T	G	T	C	C
JPZ0633	Cambodia	Kuy	T	T	G	O2a1b1a	A	T	T	T	A	T	G	T	C	C
JPZ0634	Cambodia	Kuy	T	T	G	O2a1b1a	A	T	T	T	A	T	G	T	C	C
JPZ0639	Cambodia	Kuy	T	T	G	O2a1b1a	A	T	T	T	A	T	G	T	C	C
JPZ0644	Cambodia	Kuy	T	T	G	O2a1b1a	A	T	T	T	A	T	G	T	C	C
JPZ0697	Cambodia	Kuy	T	T	G	O2a1b1a	A	T	T	T	A	T	G	T	C	C
JPZ0715	Cambodia	Kuy	T	T	G	O2a1b1a	A	T	T	T	A	T	G	T	C	C
JPZ0725	Cambodia	Kuy	T	T	G	O2a1b1a	A	T	T	T	A	T	G	T	C	C
JPZ0746	Cambodia	Kuy	T	T	G	O2a1b1a	A	T	T	T	A	T	G	T	C	C
JPZ0760	Cambodia	Kuy	T	T	G	O2a1b1a	A	T	T	T	A	T	G	T	C	C
JPZ0771	Cambodia	Kuy	T	T	G	O2a1b1a	A	T	T	T	A	T	G	T	C	C
JPZ0774	Cambodia	Kuy	T	T	G	O2a1b1a	A	T	T	T	A	T	G	T	C	C
JPZ0077	Cambodia	Tompoun	T	T	G	O2a1b1a	A	T	T	T	A	T	G	T	C	C
JPZ0381	Cambodia	Tompoun	T	T	G	O2a1b1a	A	T	T	T	A	T	G	T	C	C
TN107	Thailand	Htin	T	T	G	O2a1b1a	A	T	T	T	A	T	G	T	C	C
LW223	Thailand	Lawa	T	T	G	O2a1b1a	A	T	T	T	A	T	G	T	C	C
BL097	Yunnan	Bulang	T	T	G	O2a1b1a	A	T	T	T	A	T	G	T	C	C
DA082	Yunnan	De'ang	T	T	G	O2a1b1a	A	T	T	T	A	T	G	T	C	C
